# Supplementary material for: A Neural-Network-Free Calibration Matches or Beats Deep Single-Cell Perturbation Response Models Across Four Datasets
Source: Genes (Basel). 2026 Jul 17;17(7):816. doi: 10.3390/genes17070816 (PMC13409800; doi:10.3390/genes17070816)
Supplement: Supplementary file 1 [file genes-17-00816-s001.zip]

Archive with 14 entries (12 files):
- analysis/
- analysis/c2st_seed_variance.py
- analysis/cpu_timing.py
- analysis/export_kang_npz.py
- analysis/gsea_validation.py
- analysis/robustness_stouffer.py
- DATA_ACCESS.txt
- DATA_README.md
- README.md
- results/
- results/c2st_seed_variance_summary.md
- results/gsea_validation_summary.md
- results/reviewer_robustness_summary.md
- results/timing_summary.md
