# Supplementary material for: A Neural-Network-Free Calibration Matches or Beats Deep Single-Cell Perturbation Response Models Across Four Datasets
Source: Genes (Basel). 2026 Jul 17;17(7):816. doi: 10.3390/genes17070816 (PMC13409800; doi:10.3390/genes17070816)
Supplement: Supplementary file 1 [file genes-17-00816-s001.zip › analysis/c2st_seed_variance.py]

#!/usr/bin/env python3
"""Reviewer-1 concern 5: C2ST classifier details + variance across seeds.

R1 asked us to (i) report the classifier, train/test split and calibration used
for the C2ST AUC, and (ii) quantify its variance across seeds, since C2ST can be
sensitive to classifier capacity and sample size.

Classifier details (from experiments/pert_experiment.py::c2st_auc and
experiments/pert_panel.py, unchanged):
  - Real held-out stimulated cells vs generated cells are balanced by
    subsampling each to n = min(n_real, n_gen).
  - Features: top-50 principal components (PCA, fit on the pooled 2n cells).
  - Classifier: RandomForest, 200 trees, max_depth=8.
  - Score: mean ROC-AUC over stratified 5-fold cross-validation (so every cell
    is in the held-out test fold exactly once; no separate calibration set).
  - The reported panel value is this AUC; 1.0 = perfectly separable (bad),
    0.5 = indistinguishable (ideal).
  - Seed controls the subsample draw, the PCA, the forest, and the CV split.

This script does NOT rerun the classifier; it reads the frozen per-fold panels
(seeds 0, 1, 2) and reports, per dataset and per method, the mean C2ST AUC and
its standard deviation / range across the three seeds (aggregated over held-out
groups). Writes results/c2st_seed_variance_summary.md.
"""
from __future__ import annotations
import csv
from collections import defaultdict
from pathlib import Path

import numpy as np

REPO = Path(r"C:\work\genes")
RES = REPO / "experiments" / "results"
OUT = Path(r"C:\work\genes_rev\results\c2st_seed_variance_summary.md")

DATASETS = {
    "Kang": RES / "combined_kang" / "panel_long.csv",
    "Salmonella": RES / "combined_salmonella" / "panel_long.csv",
    "Hpoly": RES / "combined_hpoly" / "panel_long.csv",
    "Hagai": RES / "combined_hagai" / "panel_long.csv",
}
METHODS = ["scGen", "AMM-SimWMag", "AMM-scGen", "scPRAM", "biolord", "CPA",
           "ControlAsPred", "LinearDelta"]


def load(csvp):
    """rows[(model, held_type, seed)] = c2st_auc"""
    rows = {}
    with open(csvp) as f:
        for r in csv.DictReader(f):
            v = r.get("c2st_auc", "")
            if v not in ("", "nan"):
                fv = float(v)
                if fv == fv:
                    rows[(r["model"], r["held_type"], r["seed"])] = fv
    return rows


def main():
    L = ["# C2ST classifier details and cross-seed variance (Reviewer 1, concern 5)",
         "",
         "**Classifier.** Real held-out stimulated cells vs generated cells are balanced "
         "to n = min(n_real, n_gen) by random subsampling, reduced to the top 50 principal "
         "components (PCA fit on the pooled 2n cells), and separated by a random forest "
         "(200 trees, max_depth = 8). The score is the mean ROC-AUC over stratified 5-fold "
         "cross-validation, so every cell serves in the test fold exactly once and no "
         "separate calibration split is held out. AUC = 1.0 means the real and generated "
         "clouds are trivially separable; AUC = 0.5 means indistinguishable. The seed "
         "controls the subsample, the PCA, the forest and the CV folds. Implementation is "
         "unchanged in `experiments/pert_experiment.py::c2st_auc`.",
         "",
         "**Cross-seed variance.** From the frozen per-fold panels we take the C2ST AUC at "
         "seeds 0, 1, 2. For each dataset and method we report the mean over held-out groups "
         "at each seed, then the mean +/- SD and range of those three per-seed means. Small "
         "SD confirms the AUC is stable to the classifier's random components, so the "
         "near-1.0 values are not a seed artefact.",
         ""]

    for name, csvp in DATASETS.items():
        rows = load(csvp)
        seeds = sorted({k[2] for k in rows})
        types = sorted({k[1] for k in rows})
        L += [f"## {name} (held-out groups n={len(types)}, seeds={','.join(seeds)})",
              "| method | seed means | mean +/- SD | range |",
              "|---|---|---|---|"]
        for mth in METHODS:
            per_seed = []
            for s in seeds:
                vals = [rows[(mth, t, s)] for t in types if (mth, t, s) in rows]
                if vals:
                    per_seed.append(float(np.mean(vals)))
            if not per_seed:
                continue
            arr = np.array(per_seed)
            sm = ", ".join(f"{x:.4f}" for x in arr)
            L.append(f"| {mth} | {sm} | {arr.mean():.4f} +/- {arr.std():.4f} | "
                     f"{arr.max()-arr.min():.4f} |")
        L.append("")

    # overall AMM-SimWMag vs scGen cross-seed SD, pooled
    all_sd = defaultdict(list)
    for name, csvp in DATASETS.items():
        rows = load(csvp)
        seeds = sorted({k[2] for k in rows})
        types = sorted({k[1] for k in rows})
        for mth in ("scGen", "AMM-SimWMag"):
            per_seed = [float(np.mean([rows[(mth, t, s)] for t in types if (mth, t, s) in rows]))
                        for s in seeds]
            all_sd[mth].append(np.std(per_seed))
    L += ["## Summary",
          f"Across the four datasets the cross-seed SD of the mean C2ST AUC is at most "
          f"{max(max(all_sd['scGen']), max(all_sd['AMM-SimWMag'])):.4f} "
          f"(scGen mean SD {np.mean(all_sd['scGen']):.4f}, AMM-SimWMag mean SD "
          f"{np.mean(all_sd['AMM-SimWMag']):.4f}). The C2ST AUC therefore sits near 1.0 for "
          f"every method regardless of seed; the metric is saturated for the evaluated "
          f"methods rather than fluctuating with classifier randomness.", ""]

    OUT.parent.mkdir(parents=True, exist_ok=True)
    OUT.write_text("\n".join(L) + "\n", encoding="utf-8")
    print("wrote", OUT)
    print("\n".join(L))


if __name__ == "__main__":
    main()
