# Supplementary material for: A Neural-Network-Free Calibration Matches or Beats Deep Single-Cell Perturbation Response Models Across Four Datasets
Source: Genes (Basel). 2026 Jul 17;17(7):816. doi: 10.3390/genes17070816 (PMC13409800; doi:10.3390/genes17070816)
Supplement: Supplementary file 1 [file genes-17-00816-s001.zip › analysis/cpu_timing.py]

#!/usr/bin/env python3
"""Reviewer-2 concern 7: CPU time and memory usage.

Measures wall-clock time and peak resident memory on a single CPU for the
neural-network-free method (AMM-SimWMag) against the deep VAE baseline (scGen),
over the full leave-one-cell-type-out (LOCO) sweep of the Kang IFN-beta
benchmark (7 held-out PBMC types, seed 0). All methods run on CPU; no GPU is
used anywhere in the study, so the GPU-time column is reported as "not used".

The AMM-SimWMag prediction is the deterministic leak-free response of
experiments/make_bio_isg_figure.py (per-type magnitude scalar x control-only
similarity-weighted direction). scGen is the released VAE latent vector
arithmetic (experiments/pert_experiment.py::scgen_vae_arith, vae_epochs=150).
Preprocessing (train-only z-scoring, held-out masking) matches
pert_experiment.run_one exactly.

Peak memory is the maximum RSS increment over process baseline, sampled by a
background thread while each fold runs. Writes results/timing_summary.md.
"""
from __future__ import annotations
import gzip
import os
import shutil
import sys
import threading
import time
from pathlib import Path
from types import SimpleNamespace

import numpy as np
import psutil
import torch
import torch.nn as nn
import torch.nn.functional as F

REPO = Path(r"C:\work\genes")
OUT = Path(r"C:\work\genes_rev\results\timing_summary.md")


# scGen baseline copied verbatim from experiments/pert_experiment.py so the
# timing does not import scanpy (which pins numpy>=2 and conflicts with the
# torch build that loads on this machine). Architecture and training identical.
class _VAE(nn.Module):
    def __init__(self, dim, latent=100, hidden=800):
        super().__init__()
        self.enc = nn.Sequential(nn.Linear(dim, hidden), nn.BatchNorm1d(hidden),
                                 nn.LeakyReLU(), nn.Linear(hidden, hidden),
                                 nn.BatchNorm1d(hidden), nn.LeakyReLU())
        self.mu = nn.Linear(hidden, latent)
        self.lv = nn.Linear(hidden, latent)
        self.dec = nn.Sequential(nn.Linear(latent, hidden), nn.BatchNorm1d(hidden),
                                 nn.LeakyReLU(), nn.Linear(hidden, hidden),
                                 nn.BatchNorm1d(hidden), nn.LeakyReLU(),
                                 nn.Linear(hidden, dim))

    def encode(self, x):
        h = self.enc(x)
        return self.mu(h), self.lv(h)

    def forward(self, x):
        mu, lv = self.encode(x)
        z = mu + torch.randn_like(mu) * torch.exp(0.5 * lv)
        return self.dec(z), mu, lv


def scgen_vae_arith(Xz, ty, co, held, train_mask, held_ctrl_z, seed, args, dev,
                    mu_g, sd_g):
    torch.manual_seed(seed); np.random.seed(seed)
    Xtr = torch.tensor(Xz[train_mask], dtype=torch.float32)
    vae = _VAE(Xz.shape[1], latent=100, hidden=800).to(dev)
    opt = torch.optim.Adam(vae.parameters(), lr=1e-3)
    dl = torch.utils.data.DataLoader(torch.utils.data.TensorDataset(Xtr),
                                     batch_size=128, shuffle=True, drop_last=True)
    for ep in range(args.vae_epochs):
        vae.train()
        for (bx,) in dl:
            bx = bx.to(dev)
            opt.zero_grad()
            rec, m, lv = vae(bx)
            loss = F.mse_loss(rec, bx) + 5e-4 * (-0.5 * (1 + lv - m**2 - lv.exp()).mean())
            loss.backward(); opt.step()
    vae.eval()
    with torch.no_grad():
        tym = ty[train_mask]; com = co[train_mask]
        other = (tym != held)
        zs = vae.encode(torch.tensor(Xz[train_mask][other & (com == 1)],
                                     dtype=torch.float32).to(dev))[0]
        zc = vae.encode(torch.tensor(Xz[train_mask][other & (com == 0)],
                                     dtype=torch.float32).to(dev))[0]
        delta = zs.mean(0) - zc.mean(0)
        zh = vae.encode(torch.tensor(held_ctrl_z, dtype=torch.float32).to(dev))[0]
        pred_z = vae.dec(zh + delta[None, :]).cpu().numpy()
    return pred_z * sd_g + mu_g

N_DEG = 100
ISG_K = 100  # matches pert_panel/predict_magnitude default n_deg for magnitude fit
VAE_EPOCHS = 150

PROC = psutil.Process(os.getpid())


class PeakMem:
    """Background sampler of peak RSS increment (MB) over a code block."""
    def __init__(self, interval=0.02):
        self.interval = interval
        self.base = PROC.memory_info().rss
        self.peak = self.base
        self._stop = False

    def __enter__(self):
        self._t = threading.Thread(target=self._run, daemon=True)
        self._t.start()
        return self

    def _run(self):
        while not self._stop:
            self.peak = max(self.peak, PROC.memory_info().rss)
            time.sleep(self.interval)

    def __exit__(self, *a):
        self._stop = True
        self._t.join()
        self.peak = max(self.peak, PROC.memory_info().rss)

    @property
    def mb(self):
        return (self.peak - self.base) / 1e6


def to_dense(X):
    return np.asarray(X.todense()) if hasattr(X, "todense") else np.asarray(X)


# ----- leak-free AMM-SimWMag (numpy, no NN) -----
def predict_magnitude(cmean, smean_o, others, held_type, mean_delta):
    dother = np.mean([smean_o[t] - cmean[t] for t in others], 0)
    isg = np.argsort(np.abs(dother))[-200:]

    def sstar(t):
        tt = smean_o[t] - cmean[t]
        deg = np.argsort(np.abs(tt))[-N_DEG:]
        return float(np.dot(tt[deg], mean_delta[deg])
                     / (np.dot(mean_delta[deg], mean_delta[deg]) + 1e-12))

    x_tr = np.array([cmean[t][isg].mean() for t in others])
    s_tr = np.array([sstar(t) for t in others])
    if x_tr.std() == 0:
        s_hat = float(s_tr.mean())
    else:
        A = np.polyfit(x_tr, s_tr, 1)
        s_hat = float(np.polyval(A, cmean[held_type][isg].mean()))
    return float(np.clip(s_hat, 0.3, 2.5))


def amm_simwmag(X, ty_code, co_code, types, ti, held_type):
    cmean = {t: X[(ty_code == ti[t]) & (co_code == 0)].mean(0) for t in types}
    smean = {t: X[(ty_code == ti[t]) & (co_code == 1)].mean(0) for t in types}
    others = [t for t in types if t != held_type]
    smean_o = {t: smean[t] for t in others}
    other = ty_code != ti[held_type]
    mean_delta = (X[other & (co_code == 1)].mean(0) - X[other & (co_code == 0)].mean(0))
    ctrl_mean = cmean[held_type]
    delta_o = {t: smean[t] - cmean[t] for t in others}
    sw_dist = np.array([np.linalg.norm(ctrl_mean - cmean[t]) for t in others])
    sw_w = np.exp(-sw_dist / (np.median(sw_dist) + 1e-9)); sw_w /= sw_w.sum()
    simw_delta = np.sum([sw_w[i] * delta_o[t] for i, t in enumerate(others)], 0)
    s_hat = predict_magnitude(cmean, smean_o, others, held_type, simw_delta)
    held_ctrl = X[(ty_code == ti[held_type]) & (co_code == 0)]
    return held_ctrl + (s_hat * simw_delta)[None, :]


def time_block(fn):
    with PeakMem() as pm:
        t0 = time.perf_counter()
        fn()
        dt = time.perf_counter() - t0
    return dt, pm.mb


def main():
    # Loads the plain npz exported by export_kang_npz.py (X dense float32 +
    # cell_type + condition). Avoids anndata, which pins numpy>=2 and conflicts
    # with the torch build that loads on this machine; run under the isolated
    # numpy-1.26 environment.
    npz = REPO / "data" / "kang_dense.npz"
    d = np.load(npz, allow_pickle=True)
    X = d["X"].astype(np.float32)
    ct = d["cell_type"].astype(str)
    cond = d["condition"].astype(str)
    types = sorted(np.unique(ct))
    ti = {t: i for i, t in enumerate(types)}
    co_code = np.where(cond == "stimulated", 1, 0)
    ty_code = np.array([ti[t] for t in ct])

    args = SimpleNamespace(vae_epochs=VAE_EPOCHS, n_deg=N_DEG)
    dev = "cpu"

    # scGen full 150-epoch VAE training costs ~minutes per fold on CPU; timing a
    # representative subset of folds gives an honest per-fold cost without
    # running the whole sweep for hours. AMM-SimWMag is timed on all folds.
    SCGEN_FOLDS = int(os.environ.get("SCGEN_FOLDS", "2"))

    rows = {"AMM-SimWMag": [], "scGen": []}
    mem = {"AMM-SimWMag": [], "scGen": []}
    n_cells = X.shape[0]

    for fi, h in enumerate(types):
        # --- AMM-SimWMag (NN-free), all folds ---
        dt, mb = time_block(lambda: amm_simwmag(X, ty_code, co_code, types, ti, h))
        rows["AMM-SimWMag"].append(dt); mem["AMM-SimWMag"].append(mb)
        print(f"{h:12s} AMM={dt:.3f}s mem={mb:.0f}MB", flush=True)

        # --- scGen (deep VAE): replicate run_one preprocessing, subset of folds ---
        if fi < SCGEN_FOLDS:
            held = ti[h]
            test_mask = (ty_code == held) & (co_code == 1)
            train_mask = ~test_mask
            mu = X[train_mask].mean(0); sd = X[train_mask].std(0); sd[sd == 0] = 1.0
            Xz = (X - mu) / sd
            held_ctrl = X[(ty_code == held) & (co_code == 0)]
            held_ctrl_z = (held_ctrl - mu) / sd

            def run_scgen():
                scgen_vae_arith(Xz, ty_code, co_code, held, train_mask,
                                held_ctrl_z, 0, args, dev, mu, sd)
            dt, mb = time_block(run_scgen)
            rows["scGen"].append(dt); mem["scGen"].append(mb)
            print(f"{h:12s} scGen={dt:.1f}s mem={mb:.0f}MB", flush=True)

    cpu = f"{psutil.cpu_count(logical=True)} logical CPUs"
    amm_t = np.array(rows["AMM-SimWMag"]); amm_m = np.array(mem["AMM-SimWMag"])
    sg_t = np.array(rows["scGen"]); sg_m = np.array(mem["scGen"])
    n_folds = len(types)
    L = ["# CPU time and memory usage (Reviewer 2, concern 7)",
         "",
         f"Wall-clock time and peak resident-memory increment on the Kang IFN-beta "
         f"benchmark ({n_folds} held-out PBMC types, {n_cells} cells x {X.shape[1]} genes, "
         f"seed 0), measured on {cpu} with no GPU. The neural-network-free method "
         f"(AMM-SimWMag) is compared with the deep VAE baseline scGen "
         f"(vae_epochs={VAE_EPOCHS}). AMM-SimWMag is timed on all {n_folds} held-out folds; "
         f"scGen VAE training (minutes per fold on CPU) is timed on {len(sg_t)} "
         f"representative folds and reported as the per-fold cost. GPU time is not "
         f"applicable: the entire study runs on CPU.",
         "",
         "| method | per-fold time (mean +/- SD) | full-sweep time (7 folds) | GPU time | peak memory increment |",
         "|---|---|---|---|---|",
         f"| AMM-SimWMag | {amm_t.mean():.3f} +/- {amm_t.std():.3f} s | {amm_t.sum():.2f} s "
         f"(measured) | not used (CPU-only) | {amm_m.max():.0f} MB |",
         f"| scGen (VAE) | {sg_t.mean():.1f} +/- {sg_t.std():.1f} s | "
         f"~{sg_t.mean()*n_folds:.0f} s ({n_folds} x per-fold) | not used (CPU-only) | "
         f"{sg_m.max():.0f} MB |"]
    speedup = sg_t.mean() / amm_t.mean()
    L += ["",
          f"AMM-SimWMag completes each held-out fold in {amm_t.mean()*1000:.0f} ms on CPU, "
          f"about {speedup:.0f}x faster than training the scGen VAE for the same fold "
          f"({sg_t.mean():.0f} s/fold), with no GPU and no gradient-based training. This "
          f"quantifies the efficiency benefit of the neural-network-free calibration. "
          f"(scGen per-fold time is the mean of {len(sg_t)} folds; the full-sweep figure "
          f"is that mean x {n_folds}.)", ""]

    OUT.parent.mkdir(parents=True, exist_ok=True)
    OUT.write_text("\n".join(L) + "\n", encoding="utf-8")
    print("wrote", OUT)
    print("\n".join(L))


if __name__ == "__main__":
    main()
