# Supplementary material for: A Neural-Network-Free Calibration Matches or Beats Deep Single-Cell Perturbation Response Models Across Four Datasets
Source: Genes (Basel). 2026 Jul 17;17(7):816. doi: 10.3390/genes17070816 (PMC13409800; doi:10.3390/genes17070816)
Supplement: Supplementary file 1 [file genes-17-00816-s001.zip › analysis/export_kang_npz.py]

#!/usr/bin/env python3
"""One-time: decompress kang.h5ad.gz and export a plain dense npz (X + labels)
so the CPU-timing benchmark can load it under the isolated numpy-1.26 / torch
environment without anndata. Run under the main numpy-2 environment."""
import gzip
import shutil
from pathlib import Path

import anndata as ad
import numpy as np

REPO = Path(r"C:\work\genes")


def to_dense(X):
    return np.asarray(X.todense()) if hasattr(X, "todense") else np.asarray(X)


def main():
    src = REPO / "data" / "kang.h5ad.gz"
    dst = REPO / "data" / "kang.h5ad"
    if not dst.exists():
        with gzip.open(src, "rb") as f, open(dst, "wb") as g:
            shutil.copyfileobj(f, g)
    a = ad.read_h5ad(dst)
    X = to_dense(a.X).astype(np.float32)
    ct = a.obs["cell_type"].astype(str).values
    cond = a.obs["condition"].astype(str).values
    out = REPO / "data" / "kang_dense.npz"
    np.savez(out, X=X, cell_type=ct, condition=cond)
    print("wrote", out, X.shape)


if __name__ == "__main__":
    main()
