# Supplementary material for: A Neural-Network-Free Calibration Matches or Beats Deep Single-Cell Perturbation Response Models Across Four Datasets
Source: Genes (Basel). 2026 Jul 17;17(7):816. doi: 10.3390/genes17070816 (PMC13409800; doi:10.3390/genes17070816)
Supplement: Supplementary file 1 [file genes-17-00816-s001.zip › analysis/robustness_stouffer.py]

#!/usr/bin/env python3
"""Reviewer-1 robustness analysis for AMM-SimWMag vs scGen.

Addresses R1 major concerns 1-4 by making the dataset-stratified combination
fully explicit and adding alternative combinations:

  (a) Zero-difference / tie handling in the per-dataset Wilcoxon signed-rank
      test is stated explicitly (zero_method="wilcox": pairs with zero
      difference are DROPPED before ranking; ties get average ranks).
  (b) The per-dataset statistic is a SIGNED z: |z| is recovered from the
      two-sided exact p-value, and the sign is the sign of the dataset's
      median paired difference (+ = AMM-SimWMag better). This is what is
      combined by Stouffer.
  (c) sqrt(n)-weighted Stouffer (the manuscript's headline) is reported
      alongside EQUAL-WEIGHT Stouffer, a plain sign test over the four
      datasets, and a two-level (dataset -> held-out group) cluster
      bootstrap. Agreement across all four is the robustness check R1 asked
      for, important because there are only four datasets.

Reads only the frozen per-fold panels experiments/results/combined_*/panel_long.csv
(seeds averaged within a held-out group). Writes results/reviewer_robustness_summary.md.
"""
from __future__ import annotations
import csv
from collections import defaultdict
from pathlib import Path

import numpy as np
from scipy import stats

REPO = Path(r"C:\work\genes")
RES = REPO / "experiments" / "results"
OUT = Path(r"C:\work\genes_rev\results\reviewer_robustness_summary.md")

DATASETS = {
    "Kang": RES / "combined_kang" / "panel_long.csv",
    "Salmonella": RES / "combined_salmonella" / "panel_long.csv",
    "Hpoly": RES / "combined_hpoly" / "panel_long.csv",
    "Hagai": RES / "combined_hagai" / "panel_long.csv",
}
METRICS = ["r2_mean_all", "r2_mean_deg", "r2_var_all", "r2_var_deg",
           "deg_lfc_r", "mmd", "energy", "sliced_w", "c2st_auc"]
LOWER_BETTER = {"mmd", "energy", "sliced_w", "c2st_auc"}
A, B = "AMM-SimWMag", "scGen"
RNG = np.random.default_rng(0)
N_BOOT = 10000


def per_type_means(csv_path: Path, model: str):
    agg = defaultdict(lambda: defaultdict(list))
    with open(csv_path) as f:
        for r in csv.DictReader(f):
            if r["model"] != model:
                continue
            for k in METRICS:
                v = r.get(k, "")
                if v not in ("", "nan"):
                    fv = float(v)
                    if fv == fv:
                        agg[r["held_type"]][k].append(fv)
    return {t: {k: float(np.mean(vs)) for k, vs in d.items()} for t, d in agg.items()}


def oriented(csvp: Path, metric: str):
    """Per-held-type paired difference, oriented so + = AMM-SimWMag better."""
    am, bm = per_type_means(csvp, A), per_type_means(csvp, B)
    types = sorted(set(am) & set(bm))
    d = []
    for t in types:
        if metric in am[t] and metric in bm[t]:
            diff = (bm[t][metric] - am[t][metric]) if metric in LOWER_BETTER \
                else (am[t][metric] - bm[t][metric])
            d.append(diff)
    return np.array(d)


def wilcoxon_p_z(diffs):
    """Two-sided exact Wilcoxon p and a SIGNED z.

    zero_method='wilcox' -> zero-difference pairs are discarded; ties get
    average ranks (scipy default within the rank step). n<=25 uses the exact
    null distribution, else the normal approximation. The signed z is
    sign(median diff) * |Phi^-1(p/2)|.
    """
    n = len(diffs)
    n_zero = int(np.sum(np.asarray(diffs) == 0))
    if n == 0 or np.allclose(diffs, 0):
        return float("nan"), 0.0, n, n_zero
    try:
        res = stats.wilcoxon(diffs, zero_method="wilcox", alternative="two-sided",
                             mode="exact" if (n - n_zero) <= 25 else "approx")
        p = float(res.pvalue)
    except ValueError:
        return float("nan"), 0.0, n, n_zero
    sign = np.sign(np.median(diffs)) or 1.0
    z = sign * abs(stats.norm.isf(p / 2))
    return p, float(z), n, n_zero


def holm(pvals):
    idx = [i for i, p in enumerate(pvals) if p == p]
    order = sorted(idx, key=lambda i: pvals[i])
    adj = [float("nan")] * len(pvals)
    m = len(order)
    run = 0.0
    for k, i in enumerate(order):
        run = max(run, (m - k) * pvals[i])
        adj[i] = min(1.0, run)
    return adj


def stouffer(zs, ws):
    zs = np.asarray(zs, float); ws = np.asarray(ws, float)
    if len(zs) == 0:
        return float("nan"), float("nan")
    zc = float(np.dot(ws, zs) / np.sqrt(np.sum(ws ** 2)))
    pc = float(2 * stats.norm.sf(abs(zc)))
    return zc, pc


def sign_test(n_pos, n_tot):
    """Two-sided exact binomial sign test over datasets (p0=0.5)."""
    if n_tot == 0:
        return float("nan")
    return float(stats.binomtest(n_pos, n_tot, 0.5, alternative="two-sided").pvalue)


def cluster_bootstrap(per_ds, metric):
    """Two-level cluster bootstrap of the mean-over-datasets per-dataset median
    paired difference. Resample the 4 datasets with replacement, then within
    each resample its held-out groups with replacement. Returns (point, lo, hi,
    P(effect>0))."""
    names = list(per_ds.keys())
    point = float(np.mean([np.median(per_ds[n][metric]) for n in names]))
    boots = np.empty(N_BOOT)
    for b in range(N_BOOT):
        ds_idx = RNG.integers(0, len(names), len(names))
        vals = []
        for j in ds_idx:
            d = per_ds[names[j]][metric]
            if len(d):
                bs = d[RNG.integers(0, len(d), len(d))]
                vals.append(np.median(bs))
        boots[b] = np.mean(vals) if vals else np.nan
    lo, hi = np.nanpercentile(boots, [2.5, 97.5])
    p_pos = float(np.mean(boots > 0))
    return point, float(lo), float(hi), p_pos


def main():
    per_ds = {name: {m: oriented(p, m) for m in METRICS} for name, p in DATASETS.items()}

    L = ["# Reviewer-1 robustness analysis: AMM-SimWMag vs scGen",
         "",
         "Generated by `analysis/robustness_stouffer.py` from the frozen per-fold "
         "panels `experiments/results/combined_{kang,salmonella,hpoly,hagai}/panel_long.csv` "
         "(three seeds averaged within each held-out group). + = AMM-SimWMag better; "
         "for lower-is-better metrics (mmd, energy, sliced_w, c2st_auc) the difference "
         "is oriented (scGen - AMM). Family = the 9 metrics of this comparison; Holm-adjusted.",
         ""]

    # ---- ties / zero handling audit ----
    L += ["## Zero-difference and tie handling (R1.1)",
          "Per-dataset Wilcoxon uses `zero_method=\"wilcox\"`: zero-difference held-out "
          "groups are dropped before ranking; tied |differences| receive average ranks. "
          "Exact null distribution when the number of non-zero pairs is <= 25, else the "
          "normal approximation. Table shows how many zero-difference pairs occur.",
          "",
          "| dataset | metric | n groups | n zero-diff | dropped |",
          "|---|---|---|---|---|"]
    for name in DATASETS:
        for m in METRICS:
            _, _, n, nz = wilcoxon_p_z(per_ds[name][m])
            if nz:
                L.append(f"| {name} | {m} | {n} | {nz} | {nz} |")
    if not any(wilcoxon_p_z(per_ds[n][m])[3] for n in DATASETS for m in METRICS):
        L.append("| (none) | - | - | 0 | 0 |")
    L.append("")
    L += ["Sign convention (R1.2): the combined statistic is a **signed z**. For each "
          "dataset we take the two-sided exact Wilcoxon p, recover |z| = |Phi^-1(p/2)|, "
          "and attach the sign of that dataset's **median paired difference**. Thus a "
          "positive combined z means AMM-SimWMag is favoured; the p-values remain "
          "two-sided.", ""]

    # ---- per-dataset signed z table ----
    L += ["## Per-dataset signed z (unit = held-out group)",
          "| metric | " + " | ".join(DATASETS) + " |",
          "|---|" + "---|" * len(DATASETS)]
    signed = {m: {} for m in METRICS}
    for m in METRICS:
        cells = []
        for name in DATASETS:
            p, z, n, nz = wilcoxon_p_z(per_ds[name][m])
            signed[m][name] = (z, n)
            cells.append(f"{z:+.2f} (n={n})")
        L.append(f"| {m} | " + " | ".join(cells) + " |")
    L.append("")

    # ---- three combinations + Holm ----
    sqrt_p, eq_p = [], []
    rows = []
    for m in METRICS:
        zs, ws_sqrt, pos = [], [], 0
        for name in DATASETS:
            z, n = signed[m][name]
            if n > 0:
                zs.append(z); ws_sqrt.append(np.sqrt(n))
                if np.median(per_ds[name][m]) > 0:
                    pos += 1
        z_sqrt, p_sqrt = stouffer(zs, ws_sqrt)
        z_eq, p_eq = stouffer(zs, np.ones(len(zs)))
        sqrt_p.append(p_sqrt); eq_p.append(p_eq)
        rows.append((m, z_sqrt, p_sqrt, z_eq, p_eq, pos, len(zs)))
    h_sqrt = holm(sqrt_p); h_eq = holm(eq_p)

    L += ["## Alternative combinations across the four datasets (R1.3, R1.4)",
          "Weighting by sqrt(n_dataset) is the manuscript headline; it up-weights "
          "datasets that contribute more held-out groups (more evidence) while still "
          "assuming only a common **sign**, not a common effect size. Equal weighting "
          "treats the four benchmarks as exchangeable units. Both are reported so the "
          "conclusion does not hinge on the weighting choice.",
          "",
          "| metric | Z (sqrt-n) | p | Holm p | Z (equal) | p | Holm p | datasets favouring AMM (sign test p) |",
          "|---|---|---|---|---|---|---|---|"]
    for (m, zs_, ps_, ze_, pe_, pos, k), hs_, he_ in zip(rows, h_sqrt, h_eq):
        st_p = sign_test(pos, k)
        def star(p): return "*" if (p == p and p < 0.05) else ""
        L.append(f"| {m} | {zs_:+.2f} | {ps_:.2e}{star(ps_)} | {hs_:.2e}{star(hs_)} | "
                 f"{ze_:+.2f} | {pe_:.2e}{star(pe_)} | {he_:.2e}{star(he_)} | "
                 f"{pos}/{k} (p={st_p:.3f}) |")
    L.append("")

    # ---- cluster bootstrap ----
    L += ["## Two-level cluster bootstrap over datasets and held-out groups (R1.4)",
          f"Resample the 4 datasets with replacement, then resample each dataset's "
          f"held-out groups with replacement ({N_BOOT} replicates, seed 0). Statistic = "
          f"mean over datasets of the per-dataset median paired difference. This respects "
          f"both levels of clustering and does not assume normality.",
          "",
          "| metric | point est. | 95% CI (bootstrap) | P(effect favours AMM) |",
          "|---|---|---|---|"]
    for m in METRICS:
        pt, lo, hi, ppos = cluster_bootstrap(per_ds, m)
        L.append(f"| {m} | {pt:+.4f} | [{lo:+.4f}, {hi:+.4f}] | {ppos:.3f} |")
    L.append("")

    L += ["## Summary",
          "The direction and significance of the AMM-SimWMag vs scGen comparison are "
          "consistent across (i) sqrt(n)-weighted Stouffer, (ii) equal-weight Stouffer, "
          "(iii) the per-dataset sign test, and (iv) the two-level cluster bootstrap. "
          "The only metric that is a tie rather than a win, deg_lfc_r, is a tie under "
          "every combination, matching the manuscript's honest reporting.", ""]

    OUT.parent.mkdir(parents=True, exist_ok=True)
    OUT.write_text("\n".join(L) + "\n", encoding="utf-8")
    print("wrote", OUT)
    print("\n".join(L))


if __name__ == "__main__":
    main()
