# Supplementary material for: A Neural-Network-Free Calibration Matches or Beats Deep Single-Cell Perturbation Response Models Across Four Datasets
Source: Genes (Basel). 2026 Jul 17;17(7):816. doi: 10.3390/genes17070816 (PMC13409800; doi:10.3390/genes17070816)
Supplement: Supplementary file 1 [file genes-17-00816-s001.zip › DATA_ACCESS.txt]

Data Access Note

This supplementary package includes a local copy of the processed benchmark dataset used by the released workflow.

The study analyzes publicly available third-party single-cell RNA sequencing data from the Tabula Muris Consortium. The original source dataset is available through the NCBI Gene Expression Omnibus (GEO) under accession number GSE109774:
https://www.ncbi.nlm.nih.gov/geo/query/acc.cgi?acc=GSE109774

The working file used by the released workflow is the processed AnnData object:
  muris_mam_spl_T_B.h5ad

In this submission-ready package, the processed file is provided directly under:
  data/muris_mam_spl_T_B.h5ad

The supplementary package includes the code, configuration files, and result summary files needed to inspect the workflow associated with the manuscript.
