# Supplementary material for: A Neural-Network-Free Calibration Matches or Beats Deep Single-Cell Perturbation Response Models Across Four Datasets
Source: Genes (Basel). 2026 Jul 17;17(7):816. doi: 10.3390/genes17070816 (PMC13409800; doi:10.3390/genes17070816)
Supplement: Supplementary file 1 [file genes-17-00816-s001.zip › DATA_README.md]

# Datasets

All datasets are committed here **gzipped** (`*.h5ad.gz`). Decompress before use:

```bash
cd code/data && gunzip -k *.h5ad.gz   # -k keeps the .gz copies
```

| file | shape | obs columns | notes |
|---|---|---|---|
| `kang.h5ad.gz` | 16893 × 6998 | `condition` (control/stimulated), `cell_type` (7 types) | **Perturbation task.** Kang et al. 2018 PBMC IFN-β, log-normalised. This is the canonical scGen benchmark file. |
| `muris_mam_spl_T_B.h5ad.gz` | 11329 × 2000 | `celltype` (B cell / T cell) | Original file from the PeerJ submission (Tabula Muris spleen T/B). Raw counts (sparse), HVG-selected. |
| `pbmc3k.h5ad.gz` | 2638 × 32738 | `celltype` (8 types) | 10x PBMC 3k (scanpy builtin), raw counts. HVG selection happens in the loader. |
| `zheng68k.h5ad.gz` | ~24k × 2000 | `celltype` (11 types incl. rare CD34+, CD4+ T Helper2) | Built from PBMC68k (Zheng 2017) via `data_processing/make_zheng68k.py`. |

## Reproduction (if a file is ever lost)

- **kang.h5ad** — canonical scGen file, downloadable via gdown:
  ```python
  import gdown
  gdown.download('https://drive.google.com/uc?id=1r87vhoLLq6PXAYdmyyd89zG90eJOFYLk', 'kang.h5ad', quiet=False)
  # then keep only obs[['condition','cell_type']], X is already log-normalised
  ```
- **muris_mam_spl_T_B.h5ad** — the original is in the author's PeerJ submission zip
  (`peerj-135856-1-all.zip` → `.../data/muris_mam_spl_T_B.h5ad`). A public-data
  rebuild is available via `data_processing/make_muris.py` (Tabula Muris GSE109774),
  but cell counts won't match the original 1:1.
- **pbmc3k.h5ad** — `data_processing/make_pbmc3k.py` (uses `scanpy.datasets.pbmc3k`).
- **zheng68k.h5ad** — `data_processing/make_zheng68k.py --n-cells 20000`
  (downloads PBMC68k via `scvelo.datasets.pbmc68k`, applies shallow-seq QC `min_genes=50`,
  preserves rare classes).
