# Supplementary material for: A Neural-Network-Free Calibration Matches or Beats Deep Single-Cell Perturbation Response Models Across Four Datasets
Source: Genes (Basel). 2026 Jul 17;17(7):816. doi: 10.3390/genes17070816 (PMC13409800; doi:10.3390/genes17070816)
Supplement: Supplementary file 1 [file genes-17-00816-s001.zip › README.md]

# Supplementary material — genes-4414672

Manuscript: *A Neural-Network-Free Calibration Matches or Beats Deep Single-Cell
Perturbation-Response Models Across Four Datasets* (MDPI *Genes*).

This package contains the analysis scripts and result summaries that back the
revised manuscript. All numbers in the manuscript's new statistical, timing,
C2ST-variance and pathway-enrichment content are reproduced from these files.

## analysis/  (Python scripts)
- `robustness_stouffer.py` — per-dataset two-sided Wilcoxon signed-rank tests,
  signed-z definition, sqrt-n and equal-weight Stouffer combination, dataset-level
  sign test, and two-level (dataset-then-group) bootstrap. (Reviewer 1, majors 1–4.)
- `c2st_seed_variance.py` — C2ST classifier (balanced subsample, top-50 PCA,
  random forest 200 trees / depth 8, stratified 5-fold AUC) and cross-seed
  variance. (Reviewer 1, major 5.)
- `gsea_validation.py` — offline hypergeometric over-representation (GSEA-style)
  test of the top-100 predicted up-regulated genes against 50 MSigDB Hallmark
  pathways. (Reviewer 2, comment 5.)
- `cpu_timing.py` — CPU wall-clock time and peak-RSS measurement for AMM-SimWMag
  (7 folds) and scGen VAE (2 representative folds, 150 epochs). (Reviewer 2, comment 7.)
- `export_kang_npz.py` — builds the dense Kang matrix used by the timing script.

## results/  (summaries)
- `reviewer_robustness_summary.md` — full robustness numbers (Table in manuscript).
- `c2st_seed_variance_summary.md` — max cross-seed SD 0.0065; per-method mean SD.
- `gsea_validation_summary.md` — 12/50 Hallmark pathways at FDR<0.05; top hits.
- `timing_summary.md` — measured CPU time / memory table (Reviewer 2, comment 7).

## Data
- `DATA_README.md`, `DATA_ACCESS.txt` — provenance and access for the four
  datasets (Kang, Haber Salmonella/H. polygyrus, Hagai cross-species).

Runs use fixed seeds 0,1,2 and are CPU-only. No credentials are included in this
package.
