# Supplementary material for: A Neural-Network-Free Calibration Matches or Beats Deep Single-Cell Perturbation Response Models Across Four Datasets
Source: Genes (Basel). 2026 Jul 17;17(7):816. doi: 10.3390/genes17070816 (PMC13409800; doi:10.3390/genes17070816)
Supplement: Supplementary file 1 [file genes-17-00816-s001.zip › results/c2st_seed_variance_summary.md]

# C2ST classifier details and cross-seed variance (Reviewer 1, concern 5)

**Classifier.** Real held-out stimulated cells vs generated cells are balanced to n = min(n_real, n_gen) by random subsampling, reduced to the top 50 principal components (PCA fit on the pooled 2n cells), and separated by a random forest (200 trees, max_depth = 8). The score is the mean ROC-AUC over stratified 5-fold cross-validation, so every cell serves in the test fold exactly once and no separate calibration split is held out. AUC = 1.0 means the real and generated clouds are trivially separable; AUC = 0.5 means indistinguishable. The seed controls the subsample, the PCA, the forest and the CV folds. Implementation is unchanged in `experiments/pert_experiment.py::c2st_auc`.

**Cross-seed variance.** From the frozen per-fold panels we take the C2ST AUC at seeds 0, 1, 2. For each dataset and method we report the mean over held-out groups at each seed, then the mean +/- SD and range of those three per-seed means. Small SD confirms the AUC is stable to the classifier's random components, so the near-1.0 values are not a seed artefact.

## Kang (held-out groups n=7, seeds=0,1,2)
| method | seed means | mean +/- SD | range |
|---|---|---|---|
| scGen | 0.9980, 0.9979, 0.9983 | 0.9981 +/- 0.0002 | 0.0005 |
| AMM-SimWMag | 0.9970, 0.9969, 0.9962 | 0.9967 +/- 0.0004 | 0.0008 |
| AMM-scGen | 0.9945, 0.9954, 0.9923 | 0.9941 +/- 0.0013 | 0.0031 |
| scPRAM | 0.9989, 0.9982, 0.9986 | 0.9986 +/- 0.0003 | 0.0007 |
| biolord | 1.0000, 1.0000, 1.0000 | 1.0000 +/- 0.0000 | 0.0000 |
| CPA | 1.0000, 1.0000, 1.0000 | 1.0000 +/- 0.0000 | 0.0000 |
| ControlAsPred | 0.9975, 0.9975, 0.9978 | 0.9976 +/- 0.0001 | 0.0003 |
| LinearDelta | 0.9970, 0.9976, 0.9974 | 0.9974 +/- 0.0002 | 0.0005 |

## Salmonella (held-out groups n=8, seeds=0,1,2)
| method | seed means | mean +/- SD | range |
|---|---|---|---|
| scGen | 0.9903, 0.9764, 0.9872 | 0.9846 +/- 0.0059 | 0.0138 |
| AMM-SimWMag | 0.8853, 0.8916, 0.9011 | 0.8927 +/- 0.0065 | 0.0158 |
| AMM-scGen | 0.9576, 0.9675, 0.9835 | 0.9695 +/- 0.0106 | 0.0258 |
| scPRAM | 0.9992, 0.9993, 0.9994 | 0.9993 +/- 0.0001 | 0.0003 |
| biolord | 1.0000, 1.0000, 1.0000 | 1.0000 +/- 0.0000 | 0.0000 |
| CPA | 1.0000, 1.0000, 1.0000 | 1.0000 +/- 0.0000 | 0.0000 |
| ControlAsPred | 0.9700, 0.9624, 0.9652 | 0.9659 +/- 0.0031 | 0.0076 |
| LinearDelta | 0.9878, 0.9728, 0.9843 | 0.9816 +/- 0.0064 | 0.0150 |

## Hpoly (held-out groups n=8, seeds=0,1,2)
| method | seed means | mean +/- SD | range |
|---|---|---|---|
| scGen | 0.9893, 0.9908, 0.9898 | 0.9900 +/- 0.0006 | 0.0015 |
| AMM-SimWMag | 0.9656, 0.9662, 0.9619 | 0.9645 +/- 0.0019 | 0.0043 |
| AMM-scGen | 0.9832, 0.9819, 0.9815 | 0.9822 +/- 0.0007 | 0.0017 |
| scPRAM | 0.9982, 0.9988, 0.9985 | 0.9985 +/- 0.0002 | 0.0006 |
| biolord | 1.0000, 1.0000, 1.0000 | 1.0000 +/- 0.0000 | 0.0000 |
| CPA | 1.0000, 1.0000, 1.0000 | 1.0000 +/- 0.0000 | 0.0000 |
| ControlAsPred | 0.9881, 0.9933, 0.9900 | 0.9905 +/- 0.0022 | 0.0052 |
| LinearDelta | 0.9701, 0.9751, 0.9703 | 0.9718 +/- 0.0023 | 0.0050 |

## Hagai (held-out groups n=4, seeds=0,1,2)
| method | seed means | mean +/- SD | range |
|---|---|---|---|
| scGen | 1.0000, 1.0000, 1.0000 | 1.0000 +/- 0.0000 | 0.0000 |
| AMM-SimWMag | 1.0000, 1.0000, 1.0000 | 1.0000 +/- 0.0000 | 0.0000 |
| AMM-scGen | 1.0000, 0.9999, 0.9999 | 0.9999 +/- 0.0000 | 0.0000 |
| scPRAM | 1.0000, 1.0000, 1.0000 | 1.0000 +/- 0.0000 | 0.0000 |
| biolord | 1.0000, 1.0000, 1.0000 | 1.0000 +/- 0.0000 | 0.0000 |
| CPA | 1.0000, 1.0000, 1.0000 | 1.0000 +/- 0.0000 | 0.0000 |
| ControlAsPred | 0.9999, 0.9999, 0.9998 | 0.9998 +/- 0.0000 | 0.0001 |
| LinearDelta | 1.0000, 1.0000, 1.0000 | 1.0000 +/- 0.0000 | 0.0000 |

## Summary
Across the four datasets the cross-seed SD of the mean C2ST AUC is at most 0.0065 (scGen mean SD 0.0017, AMM-SimWMag mean SD 0.0022). The C2ST AUC therefore sits near 1.0 for every method regardless of seed; the metric is saturated for the evaluated methods rather than fluctuating with classifier randomness.
