# Supplementary material for: A Neural-Network-Free Calibration Matches or Beats Deep Single-Cell Perturbation Response Models Across Four Datasets
Source: Genes (Basel). 2026 Jul 17;17(7):816. doi: 10.3390/genes17070816 (PMC13409800; doi:10.3390/genes17070816)
Supplement: Supplementary file 1 [file genes-17-00816-s001.zip › results/gsea_validation_summary.md]

# Pathway-enrichment validation (Reviewer 2, concern 5)

Offline hypergeometric over-representation of the top-100 predicted up-regulated genes (leak-free AMM-SimWMag response averaged over the seven held-out Kang PBMC types) against the 50 MSigDB Hallmark pathways. Background = all 6998 genes measured in Kang; query size = 100. p from scipy hypergeometric survival function; FDR = Benjamini-Hochberg over the 50 sets. The real-response column repeats the analysis on the top-100 genes of the true (held-out stim - control) response as the reference truth.

## Top enriched Hallmark pathways for the predicted response
| Hallmark set | set size (bg) | overlap | hypergeom p | FDR | real-response FDR |
|---|---|---|---|---|---|
| Interferon Gamma Response | 92 | 34 | 3.63e-41 | 1.81e-39 | 1.81e-39 |
| Interferon Alpha Response | 39 | 22 | 9.32e-32 | 2.33e-30 | 2.48e-28 |
| Inflammatory Response | 81 | 13 | 7.88e-11 | 1.31e-09 | 1.31e-09 |
| TNF-alpha Signaling via NF-kB | 104 | 12 | 2.16e-08 | 2.70e-07 | 2.70e-07 |
| Apoptosis | 87 | 10 | 3.62e-07 | 3.62e-06 | 3.62e-06 |
| Complement | 82 | 8 | 1.96e-05 | 1.63e-04 | 1.22e-04 |
| IL-2/STAT5 Signaling | 96 | 8 | 6.17e-05 | 4.41e-04 | 6.68e-05 |
| Allograft Rejection | 107 | 8 | 1.33e-04 | 8.34e-04 | 1.22e-04 |
| IL-6/JAK/STAT3 Signaling | 46 | 5 | 4.64e-04 | 2.58e-03 | 2.58e-03 |
| Reactive Oxygen Species Pathway | 22 | 3 | 3.58e-03 | 1.79e-02 | 1.79e-02 |
| Hypoxia | 82 | 5 | 6.17e-03 | 2.57e-02 | 2.57e-02 |
| Glycolysis | 82 | 5 | 6.17e-03 | 2.57e-02 | 2.57e-02 |

## Interferon pathways (the known IFN-beta biology of Kang)
- **Interferon Gamma Response**: overlap 34/92, hypergeom p = 3.63e-41, FDR = 1.81e-39. Predicted-set genes: B2M, CCL2, CCL7, CD38, CD69, CMPK2, CXCL10, CXCL11, DDX58, EIF2AK2, FGL2, GBP4, IDO1, IFI27, IFIT1 ...
- **Interferon Alpha Response**: overlap 22/39, hypergeom p = 9.32e-32, FDR = 2.33e-30. Predicted-set genes: B2M, CMPK2, CXCL10, CXCL11, EIF2AK2, GBP4, IFI27, IFIT2, IFIT3, IFITM1, IFITM3, IRF2, IRF7, ISG15, ISG20 ...

## Summary
12 of 50 Hallmark pathways are enriched at FDR < 0.05 among the predicted up-regulated genes. The top hits are the interferon Hallmark pathways, i.e. the leak-free prediction recovers the correct IFN-beta biology of the Kang benchmark, and the enriched pathways agree with those of the true held-out response.
