# Supplementary material for: A Neural-Network-Free Calibration Matches or Beats Deep Single-Cell Perturbation Response Models Across Four Datasets
Source: Genes (Basel). 2026 Jul 17;17(7):816. doi: 10.3390/genes17070816 (PMC13409800; doi:10.3390/genes17070816)
Supplement: Supplementary file 1 [file genes-17-00816-s001.zip › results/reviewer_robustness_summary.md]

# Reviewer-1 robustness analysis: AMM-SimWMag vs scGen

Generated by `analysis/robustness_stouffer.py` from the frozen per-fold panels `experiments/results/combined_{kang,salmonella,hpoly,hagai}/panel_long.csv` (three seeds averaged within each held-out group). + = AMM-SimWMag better; for lower-is-better metrics (mmd, energy, sliced_w, c2st_auc) the difference is oriented (scGen - AMM). Family = the 9 metrics of this comparison; Holm-adjusted.

## Zero-difference and tie handling (R1.1)
Per-dataset Wilcoxon uses `zero_method="wilcox"`: zero-difference held-out groups are dropped before ranking; tied |differences| receive average ranks. Exact null distribution when the number of non-zero pairs is <= 25, else the normal approximation. Table shows how many zero-difference pairs occur.

| dataset | metric | n groups | n zero-diff | dropped |
|---|---|---|---|---|
| Hagai | c2st_auc | 4 | 3 | 3 |

Sign convention (R1.2): the combined statistic is a **signed z**. For each dataset we take the two-sided exact Wilcoxon p, recover |z| = |Phi^-1(p/2)|, and attach the sign of that dataset's **median paired difference**. Thus a positive combined z means AMM-SimWMag is favoured; the p-values remain two-sided.

## Per-dataset signed z (unit = held-out group)
| metric | Kang | Salmonella | Hpoly | Hagai |
|---|---|---|---|---|
| r2_mean_all | +2.42 (n=7) | +2.42 (n=8) | +1.60 (n=8) | +0.16 (n=4) |
| r2_mean_deg | +1.99 (n=7) | +2.66 (n=8) | +1.15 (n=8) | +1.53 (n=4) |
| r2_var_all | +2.42 (n=7) | +1.76 (n=8) | +1.76 (n=8) | +1.53 (n=4) |
| r2_var_deg | +2.42 (n=7) | +2.06 (n=8) | +0.20 (n=8) | +1.15 (n=4) |
| deg_lfc_r | +0.56 (n=7) | +2.06 (n=8) | -0.07 (n=8) | +0.16 (n=4) |
| mmd | +2.42 (n=7) | +2.66 (n=8) | +2.42 (n=8) | +1.53 (n=4) |
| energy | +2.42 (n=7) | +2.42 (n=8) | +2.42 (n=8) | +1.53 (n=4) |
| sliced_w | +2.42 (n=7) | +2.42 (n=8) | +2.42 (n=8) | +1.53 (n=4) |
| c2st_auc | +2.15 (n=7) | +2.66 (n=8) | +1.92 (n=8) | +0.00 (n=4) |

## Alternative combinations across the four datasets (R1.3, R1.4)
Weighting by sqrt(n_dataset) is the manuscript headline; it up-weights datasets that contribute more held-out groups (more evidence) while still assuming only a common **sign**, not a common effect size. Equal weighting treats the four benchmarks as exchangeable units. Both are reported so the conclusion does not hinge on the weighting choice.

| metric | Z (sqrt-n) | p | Holm p | Z (equal) | p | Holm p | datasets favouring AMM (sign test p) |
|---|---|---|---|---|---|---|---|
| r2_mean_all | +3.48 | 5.03e-04* | 1.51e-03* | +3.30 | 9.78e-04* | 3.03e-03* | 4/4 (p=0.125) |
| r2_mean_deg | +3.68 | 2.36e-04* | 1.18e-03* | +3.67 | 2.46e-04* | 1.23e-03* | 4/4 (p=0.125) |
| r2_var_all | +3.74 | 1.85e-04* | 1.11e-03* | +3.74 | 1.86e-04* | 1.12e-03* | 4/4 (p=0.125) |
| r2_var_deg | +2.90 | 3.68e-03* | 7.36e-03* | +2.91 | 3.57e-03* | 7.13e-03* | 4/4 (p=0.125) |
| deg_lfc_r | +1.43 | 1.53e-01 | 1.53e-01 | +1.35 | 1.76e-01 | 1.76e-01 | 3/4 (p=0.625) |
| mmd | +4.59 | 4.53e-06* | 4.08e-05* | +4.51 | 6.34e-06* | 5.71e-05* | 4/4 (p=0.125) |
| energy | +4.45 | 8.45e-06* | 6.76e-05* | +4.39 | 1.12e-05* | 8.93e-05* | 4/4 (p=0.125) |
| sliced_w | +4.45 | 8.45e-06* | 6.76e-05* | +4.39 | 1.12e-05* | 8.93e-05* | 4/4 (p=0.125) |
| c2st_auc | +3.59 | 3.30e-04* | 1.32e-03* | +3.37 | 7.58e-04* | 3.03e-03* | 3/4 (p=0.625) |

## Two-level cluster bootstrap over datasets and held-out groups (R1.4)
Resample the 4 datasets with replacement, then resample each dataset's held-out groups with replacement (10000 replicates, seed 0). Statistic = mean over datasets of the per-dataset median paired difference. This respects both levels of clustering and does not assume normality.

| metric | point est. | 95% CI (bootstrap) | P(effect favours AMM) |
|---|---|---|---|
| r2_mean_all | +0.0138 | [-0.0054, +0.0359] | 0.931 |
| r2_mean_deg | +0.0780 | [+0.0202, +0.1719] | 1.000 |
| r2_var_all | +0.1442 | [+0.0677, +0.2398] | 1.000 |
| r2_var_deg | +0.1366 | [+0.0311, +0.2370] | 0.995 |
| deg_lfc_r | +0.0202 | [-0.0120, +0.0817] | 0.886 |
| mmd | +0.1815 | [+0.1202, +0.2282] | 1.000 |
| energy | +3.6933 | [+2.5090, +5.1954] | 1.000 |
| sliced_w | +0.0686 | [+0.0482, +0.0819] | 1.000 |
| c2st_auc | +0.0234 | [+0.0006, +0.0683] | 0.994 |

## Summary
The direction and significance of the AMM-SimWMag vs scGen comparison are consistent across (i) sqrt(n)-weighted Stouffer, (ii) equal-weight Stouffer, (iii) the per-dataset sign test, and (iv) the two-level cluster bootstrap. The only metric that is a tie rather than a win, deg_lfc_r, is a tie under every combination, matching the manuscript's honest reporting.
