# Supplementary material for: A Neural-Network-Free Calibration Matches or Beats Deep Single-Cell Perturbation Response Models Across Four Datasets
Source: Genes (Basel). 2026 Jul 17;17(7):816. doi: 10.3390/genes17070816 (PMC13409800; doi:10.3390/genes17070816)
Supplement: Supplementary file 1 [file genes-17-00816-s001.zip › results/timing_summary.md]

# CPU time and memory usage (Reviewer 2, concern 7)

Wall-clock time and peak resident-memory increment on the Kang IFN-beta benchmark (7 held-out PBMC types, 16893 cells x 6998 genes, seed 0), measured on 8 logical CPUs with no GPU. The neural-network-free method (AMM-SimWMag) is compared with the deep VAE baseline scGen (vae_epochs=150). AMM-SimWMag is timed on all 7 held-out folds; scGen VAE training (minutes per fold on CPU) is timed on 2 representative folds and reported as the per-fold cost. GPU time is not applicable: the entire study runs on CPU.

| method | per-fold time (mean +/- SD) | full-sweep time (7 folds) | GPU time | peak memory increment |
|---|---|---|---|---|
| AMM-SimWMag | 0.440 +/- 0.054 s | 3.08 s (measured) | not used (CPU-only) | 705 MB |
| scGen (VAE) | 674.3 +/- 50.1 s | ~4720 s (7 x per-fold) | not used (CPU-only) | 909 MB |

AMM-SimWMag completes each held-out fold in 440 ms on CPU, about 1534x faster than training the scGen VAE for the same fold (674 s/fold), with no GPU and no gradient-based training. This quantifies the efficiency benefit of the neural-network-free calibration. (scGen per-fold time is the mean of 2 folds; the full-sweep figure is that mean x 7.)
